# Supplementary material for: Nontargeted Metabolomics by High-Resolution Mass Spectrometry to Study the In Vitro Metabolism of a Dual Inverse Agonist of Estrogen-Related Receptors β and γ, DN203368
Source: Pharmaceutics. 2021 May 31;13(6):776. doi: 10.3390/pharmaceutics13060776 (PMC8230175; doi:10.3390/pharmaceutics13060776)
Supplement: Supplementary file 1 [file pharmaceutics-13-00776-s001.zip]

Archive with 1 entries (1 files):
- pharmaceutics-1204241-SI.pdf
